# Supplementary material for: Towards Automated Classification of Zooplankton Using Combination of Laser Spectral Techniques and Advanced Chemometrics
Source: Sensors (Basel). 2022 Oct 27;22(21):8234. doi: 10.3390/s22218234 (PMC9657760; doi:10.3390/s22218234)
Supplement: Supplementary file 1 [file sensors-22-08234-s001.zip]

Archive with 1 entries (1 files):
- sensors-1933879-supplementary.xlsx
