# Supplementary material for: Towards Automated Classification of Zooplankton Using Combination of Laser Spectral Techniques and Advanced Chemometrics
Source: Sensors (Basel). 2022 Oct 27;22(21):8234. doi: 10.3390/s22218234 (PMC9657760; doi:10.3390/s22218234)
Supplement: Supplementary file 1 [file sensors-22-08234-s001.zip › sensors-1933879-supplementary.xlsx]

## Sheet: Table S1
Table S1. Collection conditions of zooplankton samples. Data in the salinity and temperature columns, separated by a slash sign, are the characteristics of surface and bottom water.
No.	Catching area	Biological name	Geographical coordinates	Salinity, PSU*	Temperature, °C
1	Laptev sea	Calanus	77.170° N, 114.667° E	32.17/33.86	1.91/–1.63
2	Artic Ocean	Calanus hyperboreus	85.257° N, 60.026° E	n/a
3	Kara Sea	Thysanoessa raschii	74.710° N, 59.767° E	23.72/34.45	4.39/–1.05
4	Blagopoluchiya gulf (N. Zemlya archipelago)	Calanus	75.671° N, 63.711° E	33.05/34.39	–0.85/–1.44
5	Estuary of the Ob River	Limnocalanus macrurus	73.698° N, 72.572° E	2.11/28.55	5.25/–0.35
6		Mysis oculata	73.698° N, 72.572° E	2.11/28.55	5.25/–0.35
7	Kara Sea	Thysanoessa raschii	71.125° N, 58.298° E	32.42	–1.27
8		Limacina helicina	72.413° N, 65.445° E	33.48	–1.64
9	Laptev sea	Mysis oculata	73.333° N, 130.500° E	17.79/31.57	5.1/–0.64
10		Mixture of species	77.100° N, 130.500° E	21.64/34.0	3.59/–1.51
11, 18	Kara Sea	Thysanoessa raschii	74.543° N, 58.277° E	23.88/34.29	2.45/–1.08
12	Barents Sea		74.488° N, 46.180° E	33.45	–1.42
13	Estuary of the Ob River	Mysis oculata	73.698° N, 72.572° E	2.11/28.55	5.25/–0.35
14	Kara Sea	Thysanoessa raschii	74.628° N, 59.300° E	21.64/34.31	4.07/–1.12
15			72.543° N, 55.510° E	26.79/33.88	4.85/–0.94
16	Arctic Ocean	Calanus hyperboreus	86.829° N, 61.867° E	n/a
17	Kara Sea	Calanus glacialis	73.100° N, 63.317° E	31.28/34.33	4.9/–0.71
19	Laptev Sea	Calanus	75.417° N, 115.417° E	21.53/33.60	3.45/–1.34
20	Estuary of the Khatanga River	Limnocalanus macrurus	73.500° N, 108.167° E	3.49/9.79	3.62/4.13
21	Black Sea	Calanus euxinus	43.955° N, 37.457° E	n/a
22			n/a
23			43.684° N, 32.418° E
24			43.263° N, 39.682° E
25			42.887° N, 37.624° E
26	Laptev Sea	Parasagitta elegans	77.170° N, 114.667° E	32.17/33.86	1.91/–1.63
27	East Siberian Sea		75.633° N, 162.000° E	30.14/31.84	0.69/–1.65
28	Kara Sea	Thysanoessa raschii	74.710° N, 59.767° E	23.72/34.45	4.39/–1.05
29	East Siberian Sea	Calanus	75.817° N, 169.461° E	n/a
*PSU — practical salinity units (used in conductometry).

## Sheet: Table S2
Table S2. The results of elemental analysis of zooplankton by ICP-AES and ICP-MS (as provided by the Institute of Oceanology of the Russian Academy of Sciences).
Sample No.	Al, μg/g	B, μg/g	Ca, %	Cu, μg/g	Fe, μg/g	K, %	Li, μg/g	Mg, %	Na, %	P, %	Sr, μg/g	Zn, μg/g
1	4.19	1.9	0.04	3.41	30.3	0.796	231	0.082	0.785	0.607	6.6	58
2	68	3.89	0.081	6.78	246	0.779	345	0.131	1.38	0.73	19	165
3	737	11.1	1.56	58.34	446	1.24	1.5	0.329	1.35	1.34	182	125
4	23.3	1.25	0.022	3.79	44.4	0.719	68.4	0.056	0.471	0.585	3.54	76.5
5	351.3	2.86	0.064	3.84	338	0.356	0.92	0.099	0.962	0.478	11.9	75.9
6	163.4	0	1.18	19.7	172	1.17	0.3	0.141	0.616	0.951	187	61.5
7	16.7	5.93	0.647	33.43	33.1	1.15	0.34	0.234	1.58	1.2	105	68.1
8	59.4	13.1	1.94	5.18	227	1.64	0.63	0.326	2.27	0.952	69.7	136
9	381.3	3.26	1.81	33.77	218	1.32	0.53	0.205	1.15	1.05	290	75.2
10	138.3	10.6	0.168	7.9	200	0.509	51.4	0.208	1.78	0.838	25	123
11	360.3	4.59	0.815	37.99	171	0.856	1.7	0.2	1.34	1.28	130	102
12	179.1	3.32	1.11	45.11	81.6	1.2	4	0.296	0.912	0.999	178	48.9
13	163.4	0	1.18	19.7	172	1.17	0.3	0.141	0.616	0.951	187	61.5
14	118.1	4.13	0.814	42.01	71.9	0.964	0.44	0.213	1.46	1.27	134	60.4
15	516.7	4.49	1.68	33.46	340	1.09	1.5	0.222	0.989	1.07	272	67.2
16	25.4	2	0.043	6.02	56.7	0.682	66.3	0.111	0.72	0.633	11.7	157
17	43	3.52	0.071	5.44	133	1.14	716	0.144	1.29	0.911	13.7	99.6
18	360.3	4.59	0.815	37.99	171	0.856	1.7	0.2	1.34	1.28	130	102
19	57.1	2.48	0.027	3.67	107	0.658	21.3	0.082	0.409	0.553	4.72	75
20	73.5	0.444	0.03	7.96	93.2	0.799	0.19	0.067	0.469	0.683	5.58	96.8
21	38.4	1.62	0.103	9.42	115	0.857	39.5	0.112	0.79	0.694	16.2	125
22	57.9	0.75	0.094	5.78	173	0.0087	0.93	0.018	1.97	0.146	10.8	215
23	17.2	2.17	0.084	11.08	102	0.904	43.1	0.118	0.991	0.675	12.4	124
24	55.3	11.5	0.23	6.58	127	0.884	29.7	0.392	3.12	0.689	32.1	118
25	56.7	13.1	0.296	6.03	204	0.514	6.7	0.425	2.92	0.593	48.1	303
26	6.7	13.4	0.079	3.79	0	0.666	2.2	0.223	1.28	0.889	12	132
27	6.75	23	0.094	5.47	14.4	1.41	2.2	0.372	2.81	0.962	17.4	175
28	737	11.1	1.56	58.34	446	1.24	1.5	0.329	1.35	1.34	182	125
29	95.9	14.7	0.27	10.31	124	1.37	475	0.449	4.36	0.863	150	147

## Sheet: Table S3
Table S3. List of spectral ranges eliminated from LIBS data to improve the performance of chemometric algorithms.
Range		Description
Start wlg., nm	End wlg., nm
247.27	248.16	C I 247.856
278.57	285.71	Mg II 2D → 2P° and 2P° → 2S transitions
		Mg I 285.213
392.35	394	Ca II 393.366
396.46	397.63	Ca II 396.847
421.9	423.23	Ca I 422.673
583.71	595	Na I 588.995
		Na I 589.592
762.35	772.61	K I 766.490
		K I 769.896
817.16	820.77	Na I 818.326
		Na I 819.479
		Na I 819.482
> 947.793		Uninformative region

## Sheet: Table S4
Table S4. List of emission signals used to construct spider diagrams.
Species	Central wavelength (nm) or transition assignment	Integration limits, nm
		Left	Right
C I	193.027	192.31	193.55
C2	Swan system	560.71	563.72
CN	Violet system	408.27	420.02
H I	656.279	650.49	663.66
P I	214.914	214.59	215.19
Li I	2P° → 2S	669.21	671.41
Na I	2D → 2P°	567.76	571.98
K I	693.877	693.04	695.08
Mg I	517.268	516.99	517.77
Ca I	3P → 3P°	427.82	432.21
Ca II	315.887	315.12	316.9
Sr II	407.771	407.34	408.27
Cu I	324.754	324.23	325.11
